# Supplementary material for: Development of an in silico method for the identification of subcomplexes involved in the biogenesis of multiprotein complexes in Saccharomyces cerevisiae
Source: BMC Syst Biol. 2017 Jul 11;11:67. doi: 10.1186/s12918-017-0442-0 (PMC5504824; doi:10.1186/s12918-017-0442-0)
Supplement: Supplementary file 2 — List of the proteins interacting with the subcomplexes of the studied complexes. The file includes three sheets, one for each complex: ELP, mediator head and bc1. (XLS 32 kb) [file 12918_2017_442_MOESM2_ESM.xls]

## Sheet: bc1 complex
Cor1, Qcr2	Qcr8, Qcr10	Qcr8, Qcr10, Qcr9	Rip1, Qcr6	Rip1, Qcr6, Qcr8, Qcr10, Qcr9	Rip1, Qcr6, Qcr8, Qcr10, Qcr7, Qcr9	Rip1, Qcr6, Qcr8, Qcr10, Qcr7, Qcr9, Cyt1	Rip1, Qcr6, Qcr8, Qcr10, Qcr7, Qcr9, Cyt1, Cor1, Qcr2
AAP1	ATP14	ATP14	ATP14	ATP14	ATP14	COX4	COX4
BCY1	ATP4	ATP4	ATP16	ATP4	ATP4	COX6	COX6
BRE1	ATP7	ATP7	ATP2	ATP7	ATP7	COX7	COX7
BUD7	COX13	COX13	ATP4	COX13	COX13	COX8	COX8
BXI1	COX4	COX4	ATP5	COX4	COX4	COX9	COX9
COB	COX5A	COX5A	ATP7	COX5A	COX5A	CYC1	CYC1
COX1	COX6	COX6	BCS1	COX6	COX6	CYC7	CYC7
COX2	COX7	COX7	COB	COX7	COX7	NDI1
COX4	COX8	COX8	COR1	COX8	COX8	QCR2
COX6	COX9	COX9	COX13	COX9	COX9	SDH4
COX7	CYC1	CYC1	COX14	CYC1	CYC1
COX8	CYC7	CYC7	COX4	CYC7	CYC7
COX9	CYT1	CYT1	COX5A	CYT1	CYT1
CPR1	NAB2	NDI1	COX5B	NDI1	NDI1
CYC1	NDI1	QCR2	COX6	QCR2	QCR2
CYC7	PET9	QCR6	COX7	QCR7	SDH4
CYT1	PUF3	QCR7	COX8	SDH4
DED81	QCR2	RIP1	COX9
DUR1,2	QCR6	SDH4	CYC1
GAL7	QCR7		CYC7
GIS2	QCR9		CYT1
GPM1	RIP1		NDI1
HSP60	SDH4		PUF3
HTB2			QCR10
KAP123			QCR2
MAS1			QCR7
MAS2			QCR8
MIH1			QCR9
MMS22			SDH2
MRPL22			SDH3
NAB2			SDH4
OM14			SHY1
OSH3			TIM11
PCL9
PET9
PRE3
PRP19
QCR6
QCR7
QCR8
QCR9
RBS1
RCF1
RIP1
RPN11
SDH1
SHY1
SLT2
SMK1
SNP1
SSB1
SSB2
STI1
TEM1
USB1
YJU2

## Sheet: ELP complex
Elp1, Elp3	Elp1, ELp2, Elp3	Elp4, Elp5	Elp4, Elp5, Elp6
BMT5	BMT5	BMT5	CRM1
CRM1	CRM1	CRM1	ELP1
CSE4	CSE4	ELP1	ELP2
ELP2	ELP4	ELP2	ELP3
ELP4	ELP5	ELP3	HHT1
ELP5	ELP6	ELP6	SSA1
ELP6	HRR25	HHT1	SSB1
GCN5	IML3	KTI12	SSB2
GIS2	KTI11	NAB2	TAF9
HHT1	KTI12	SSA1
HRR25	NIS1	SSB1
IML3	RSF2	SSB2
KTI11	SSA2	TAF9
KTI12	SSB1
NIS1	TAF9
RSF2	VHS1
SGF73
SSA1
SSA2
SSB1
SSB2
TAF9
VAM6
VHS1

## Sheet: Mediator HEAD
Med8, Med11	Med8, Med11, Med6	Med8, Med11, Med6, Med18	Med17, Med22	Med8, Med11, Med6, Med18, Med17, Med22
ADA2	ADA2	ADA2	ABF1	ADA2
CSE2	CSE2	CSE2	ADA2	CSE2
DSS1	DSS1	DSS1	AHC2	DSS1
GAL11	GAL11	GAL11	CCL1	GAL11
MED1	MED1	MED1	CSE2	MED1
MED2	MED2	MED2	DSS1	MED2
MED4	MED4	MED4	GAL11	MED4
MED6	MED7	MED7	GAL4	MED7
MED7	NUT1	NUT1	GCN5	NUT1
NAB2	NUT2	NUT2	HSP78	NUT2
NUT1	PGD1	PGD1	MCM1	PGD1
NUT2	RGR1	RGR1	MEC3	RGR1
PGD1	RNQ1	RNQ1	MED1	RNQ1
RGR1	ROX3	ROX3	MED11	ROX3
RNQ1	SIN4	SIN4	MED2	SIN4
ROX3	SOH1	SOH1	MED4	SOH1
SIN4	SPT15	SPT15	MED6	SPT15
SOH1	SRB2	SRB2	MED7	SRB2
SPT15	SRB4	SRB4	MED8	SRB7
SRB2	SRB5	SRB6	NAB2	SRB8
SRB4	SRB6	SRB7	NUT1	SSN2
SRB5	SRB7	SRB8	NUT2	SSN3
SRB6	SRB8	SSN2	ORC3	TAF14
SRB7	SSN2	SSN3	ORC6	TFG2
SRB8	SSN3	TAF14	PCF11
SSN2	TAF14	TFG2	PGD1
SSN3	TFG2		RGR1
TAF14	YAP1		RNQ1
TFG2			ROX3
YAP1			RPB10
			RPB11
			RPB4
			RPB5
			RPB9
			RPC10
			RPC11
			RPO21
			RSC3
			RSC58
			RSC8
			SFH1
			SIN4
			SOH1
			SPT15
			SPT4
			SPT5
			SPT6
			SRB2
			SRB5
			SRB7
			SRB8
			SSA1
			SSA2
			SSB1
			SSB2
			SSE1
			SSL1
			SSN2
			SSN3
			SWI5
			TAF1
			TAF10
			TAF11
			TAF12
			TAF14
			TAF2
			TAF3
			TAF6
			TAF7
			TFA1
			TFA2
			TFB1
			TFB3
			TFB4
			TFG1
			TFG2
			TOA1
			TOA2
			YAP1
